# Supplementary material for: Fat-Soluble Vitamers: Parent-Child Concordance and Population Epidemiology in the Longitudinal Study of Australian Children
Source: Nutrients. 2022 Nov 24;14(23):4990. doi: 10.3390/nu14234990 (PMC9735774; doi:10.3390/nu14234990)
Supplement: Supplementary file 1 [file nutrients-14-04990-s001.zip]

Archive with 1 entries (1 files):
- nutrients-1894585-supplementary.pdf
